# Supplementary material for: Performance Evaluation of SpliceAI for the Prediction of Splicing of NF1 Variants
Source: Genes (Basel). 2021 Aug 25;12(9):1308. doi: 10.3390/genes12091308 (PMC8472818; doi:10.3390/genes12091308)
Supplement: Supplementary file 1 [file genes-12-01308-s001.zip]

Archive with 2 entries (2 files):
- Table S1.xlsx
- Table S2_S3.pdf
