# Supplementary material for: Performance Evaluation of SpliceAI for the Prediction of Splicing of NF1 Variants
Source: Genes (Basel). 2021 Aug 25;12(9):1308. doi: 10.3390/genes12091308 (PMC8472818; doi:10.3390/genes12091308)
Supplement: Supplementary file 1 [file genes-12-01308-s001.zip › Table S1.xlsx]

## Sheet: NF1_Variants
Table S1. List of NF1 variants with their splicing effects and bioinformatic predictions.
Exon	Type	gDNA	mRNA	Splice effect	Protein Change	SpliceAI_DS	MES/SSF_prediction	SpliceAI_prediction	Agreement	ACMG/AMP Classification	Clinvar/HGMD/LOVD_ID *
1	SNV	c.1A>G	r.1A>G	N	p.(?)	0	N	N	Agreement	PV/LPV	Clinvar: 404429
1	SNV	c.27G>A	r.27G>A	N	p.(Trp9*)	0	N	N	Agreement	PV/LPV	LOVD: NF1_000251
1	SNV	c.55G>T	r.55G>T	N	p.(Glu19*)	0	N	N	Agreement	PV/LPV	Clinvar: 186896
2	SNV	c.107C>G	r.107C>G	N	p.(Thr36Ser)	0	N	N	Agreement	VUS	Clinvar: 141048
2	INDEL	c.124dup	r.124dup	N	p.(Cys42Leufs*25)	0.02	N	N	Agreement	PV/LPV	Novel
2	SNV	c.168C>T	r.168C>T	N	p.(Ser56=)	0	N	N	Agreement	BV/LBV	Clinvar: 184126
2	SNV	c.185T>G	r.185T>G	N	p.(Leu62*)	0	Y	N	Disagreement	PV/LPV	Clinvar: 527511
Intron 2	SNV	c.204+1G>A	r.100_204del	Y	p.(Val34_Met68del)	1	Y	Y	Agreement	PV/LPV	Clinvar: 265442
Intron 2	INDEL	c.204+1_204+4del	r.100_204del	Y	p.(Val34_Met68del)	0.57	Y	Y	Agreement	PV/LPV	Clinvar: 578995
Intron 2	SNV	c.205-13T>G	r.205_288del	Y	p.(Arg69_Gly96del)	0.95	Y	Y	Agreement	PV/LPV	Novel
3	SNV	c.217G>T	r.217G>T	N	p.(Glu73*)	0.49	N	Y	Disagreement	PV/LPV	LOVD: NF1_002218
3	SNV	c.247C>T	r.247C>T	N	p.(Gln83*)	0.22	Y	N	Disagreement	PV/LPV	Clinvar: 642883
3	SNV	c.277T>C	r.277T>C	N	p.(Cys93Arg)	0.01	N	N	Agreement	PV/LPV	Clinvar: 449420
3	SNV	c.279T>G	r.279T>G	N	p.(Cys93Trp)	0.01	N	N	Agreement	PV/LPV	Clinvar: 930967
Intron 3	SNV	c.288+1G>T	r.205_288del	Y	p.(Arg69_Ala95del)	0.98	Y	Y	Agreement	PV/LPV	Clinvar: 571198
Intron 3	SNV	c.288+3A>T	r.205_288del	Y	p.(Arg69_Ala95del)	0.95	Y	Y	Agreement	PV/LPV	Clinvar: 942422
Intron 3	SNV	c.288+1137C>T	r.288_289ins288+1018_288+1135	Y	p.(Gln97Serfs*49)	0.72	N	Y	Disagreement	PV/LPV	HGMD: CS1516881
4	SNV	c.351C>G	r.351C>G	N	p.(Ile117Met)	0	N	N	Agreement	VUS	Novel
4	SNV	c.369C>G	r.369C>G	N	p.(Thr123=)	0	Y	N	Disagreement	BV/LBV	Clinvar: 184262
4	SNV	c.385C>T	r.385C>T	N	p.(Gln129*)	0	N	N	Agreement	PV/LPV	Clinvar: 1048748
5	INDEL	c.496_497del	r.496_497del	N	p.(Val166Leufs*7)	0.01	N	N	Agreement	PV/LPV	Clinvar: 431562
5	INDEL	c.499_502del	r.499_502del	N	p.(Cys167Glnfs*10)	0	Y	N	Disagreement	PV/LPV	Clinvar: 185021
5	SNV	c.574C>T	r.574C>T	N	p.(Arg192*)	0.05	Y	N	Disagreement	PV/LPV	Clinvar: 40093
6	INDEL	c.591dup	r.591dup	N	p.(Ala198Serfs*3)	0	N	N	Agreement	PV/LPV	Novel
6	INDEL	c.653del	r.653del	N	p.(Lys218Argfs*7)	0	N	N	Agreement	PV/LPV	Clinvar: 653602
Intron 6	SNV	c.655-2A>G	r.587_654del	Y	p.(Glu196Glyfs*12)	0.99	Y	Y	Agreement	PV/LPV	Clinvar: 948962
Intron 6	SNV	c.655-1G>A	r.587_654del	Y	p.(Glu196Glyfs*12)	0.99	Y	Y	Agreement	PV/LPV	Clinvar: 1075101
7	SNV	c.673G>T	r.673G>T	N	p.(Glu225*)	0.04	Y	N	Disagreement	PV/LPV	HGMD: CM071887
7	SNV	c.702G>A	r.702G>A	N	p.(Leu234=)	0	N	N	Agreement	BV/LBV	Clinvar: 183825
7	SNV	c.705C>G	r.705C>G	N	p.(Tyr235*)	0.01	N	N	Agreement	PV/LPV	Clinvar: 186943
7	INDEL	c.724_725del	r.724_725del	N	p.(Met242Glyfs*2)	0	N	N	Agreement	PV/LPV	HGMD: CD2020444
Intron 8	SNV	c.889-1G>A	r.889_1062del	Y	p.(Lys297_Lys354del)	0.87	Y	Y	Agreement	PV/LPV	Clinvar: 431574
9	SNV	c.908T>C	r.908T>C	N	p.(Leu303Pro)	0.07	N	N	Agreement	PV/LPV	HGMD: CM064149
9	SNV	c.910C>T	r.910C>T & r.889_1062del	Y	p.(Lys297_Lys354del) & p.(Arg304*)	0.3	N	Y	Disagreement	PV/LPV	Clinvar: 187722
9	SNV	c.968C>A	r.968C>A	N	p.(Ala323Asp)	0	N	N	Agreement	VUS	Clinvar: 839743
9	INDEL	c.983_984del	r.983_984del	N	p.(Cys328*)	0.1	N	N	Agreement	PV/LPV	Clinvar: 457880
9	SNV	c.999C>G	r.999C>G	N	p.(Tyr333*)	0	N	N	Agreement	PV/LPV	Clinvar: 647719
9	INDEL	c.1019_1020del	r.1019_1020del	N	p.(Ser340Cysfs*12)	0.03	N	N	Agreement	PV/LPV	Clinvar: 547579
9	INDEL	c.1020dup	r.1020dup	N	p.(Val341Cysfs*12)	0	N	N	Agreement	PV/LPV	Clinvar: 545745
9	SNV	c.1039C>T	r.1039C>T	N	p.(Gln347*)	0.34	Y	Y	Agreement	PV/LPV	Clinvar: 431975
Intron 9	SNV	c.1062+1G>A	r.889_1062del	Y	p.(Lys297_Lys354del)	0.84	Y	Y	Agreement	PV/LPV	Clinvar: 660278
11	INDEL	c.1197_1198del	r.1197_1198del	N	p.(Gln400Glufs*28)	0.01	N	N	Agreement	PV/LPV	Novel
11	SNV	c.1229T>C	r.1229T>C	N	p.(Leu410Pro)	0.02	N	N	Agreement	VUS	HGMD: CM143316
11	SNV	c.1246C>T	r.1246C>T	N	p.(Arg416*)	0.03	N	N	Agreement	PV/LPV	Clinvar: 404597
Intron 11	SNV	c.1260+1G>T	r.1260_1261insTTAAGTCCAAAAG	Y	p.(Ser421Leufs*12)	0.98	Y	Y	Agreement	PV/LPV	Clinvar: 570670
Intron 11	SNV	c.1260+1604A>G	r.1260_1261ins1260+1605_1260+1646	Y	p.(Ser421Leufs*4)	0.76	Y	Y	Agreement	PV/LPV	Clinvar: 428941
Intron 11	SNV	c.1261-13T>A	r.1260_1261ins1261-11_1261-1	Y	p.(Ser421Phefs*56)	0.99	Y	Y	Agreement	PV/LPV	Clinvar: 816754
12	SNV	c.1317T>G	r.1317T>G	N	p.(Leu439=)	0	N	N	Agreement	BV/LBV	Novel
12	SNV	c.1318C>T	r.1318C>T	N	p.(Arg440*)	0	N	N	Agreement	PV/LPV	Clinvar: 230673
12	SNV	c.1328T>C	r.1328T>C	N	p.(Phe443Ser)	0	N	N	Agreement	VUS	Clinvar: 547588
12	SNV	c.1333G>T	r.1333G>T	N	p.(Glu445*)	0	N	N	Agreement	PV/LPV	Novel
12	SNV	c.1356A>G	r.1356A>G	N	p.(Gln452=)	0	N	N	Agreement	VUS	Clinvar: 457530
12	SNV	c.1381C>T	r.1381C>T	N	p.(Arg461*)	0	N	N	Agreement	PV/LPV	Clinvar: 237514
13	INDEL	c.1414del	r.1414del	N	p.(Val472*)	0.02	N	N	Agreement	PV/LPV	Clinvar: 996431
13	SNV	c.1450C>T	r.1450C>T	N	p.(Leu484=)	0	N	N	Agreement	VUS	Clinvar: 227740
13	SNV	c.1466A>G	r.1466_1527del	Y	p.(Tyr489*)	0.99	Y	Y	Agreement	PV/LPV	Clinvar: 354
13	INDEL	c.1477_1481del	r.1477_1481del	N	p.(Leu493Valfs*16)	0	N	N	Agreement	PV/LPV	Clinvar: 857230
13	SNV	c.1496T>G	r.1496T>G	N	p.(Leu499Arg)	0	Y	N	Disagreement	PV/LPV	Clinvar: 547592
13	SNV	c.1499T>A	r.1499T>A	N	p.(Ile500Asn)	0	Y	N	Disagreement	VUS	Clinvar: 835342
Intron 13	SNV	c.1527+1G>A	r.1393_1527del	Y	p.(Ser465_Cys509del)	0.94	Y	Y	Agreement	PV/LPV	Clinvar: 503701
Intron 13	SNV	c.1527+1G>C	r.1393_1527del	Y	p.(Ser465_Cys509del)	0.99	Y	Y	Agreement	PV/LPV	Clinvar: 431589
Intron 13	SNV	c.1527+1G>T	r.1393_1527del	Y	p.(Ser465_Cys509del)	0.96	Y	Y	Agreement	PV/LPV	Clinvar: 404540
Intron 13	SNV	c.1527+2T>C	r.1393_1527del	Y	p.(Ser465_Cys509del)	0.37	N	Y	Disagreement	PV/LPV	Clinvar: 547593
14	SNV	c.1540C>T	r.1540C>T	N	p.(Gln514*)	0.01	N	N	Agreement	PV/LPV	Clinvar: 547594
14	INDEL	c.1541_1542del	r.1541_1542del	N	p.(Gln514Argfs*43)	0	N	N	Agreement	PV/LPV	Clinvar: 346
14	SNV	c.1595T>C	r.1595T>C	N	p.(Leu532Pro)	0	Y	N	Disagreement	VUS	Clinvar: 68302
14	SNV	c.1627C>T	r.1627C>T	N	p.(Gln543*)	0	N	N	Agreement	PV/LPV	Clinvar: 485943
Intron 14	SNV	c.1641+1G>T	r.1641_1642ins1641+1_1642+94	Y	p.(Ala548Leufs*5)	1	Y	Y	Agreement	PV/LPV	HGMD: CS000896
Intron 14	SNV	c.1642-449A>G	r.1641_1642ins1642-449_1642-1	Y	p.(Ala548Glufs*10)	0.88	Y	Y	Agreement	PV/LPV	Clinvar: 216394
Intron 14	SNV	c.1642-10A>G	r.1641_1642ins1642-9_1642-1	Y	p.(Glu547_Ala548insLysIleGln)	0.98	Y	Y	Agreement	PV/LPV	Clinvar: 816755
Intron 14	SNV	c.1642-2A>T	r.1642_1721del	Y	p.(Ala548Leufs*13)	0.84	Y	Y	Agreement	PV/LPV	Clinvar: 661992
Intron 14	SNV	c.1642-1G>A	r.1642_1721del	Y	p.(Ala548Leufs*13)	0.84	Y	Y	Agreement	PV/LPV	Clinvar: 547599
15	SNV	c.1658A>C	r.1658A>C & r.1642_1721del	Y	p.(His553Pro) & p.(Ala548Leufs*13)	0.13	N	N	Agreement	PV/LPV	HGMD: CM076335
Intron 15	SNV	c.1721+3A>G	r.1642_1721del	Y	p.(Ala548Leufs*13)	0.55	Y	Y	Agreement	PV/LPV	Clinvar: 374108
16	SNV	c.1748A>G	r.1722_1748del	Y	p.(Ser574_Lys583delinsArg)	0.95	Y	Y	Agreement	PV/LPV	Clinvar: 68306
16	SNV	c.1750A>T	r.1750A>T	N	p.(Lys584*)	0.43	Y	Y	Agreement	PV/LPV	Novel
16	INDEL	c.1756_1759del	r.1756_1759del	N	p.(Thr586Valfs*18)	0	N	N	Agreement	PV/LPV	Clinvar: 186215
16	SNV	c.1837A>T	r.1837A>T	N	p.(Lys613*)	0.07	Y	N	Disagreement	PV/LPV	HGMD: CM2020394
Intron 16	SNV	c.1845+2T>C	r.1642_1721del or r.1642_1845del	Y	p.(Ala548Leufs*13) or p.(Ala548_Lys615del)	0.9	N	Y	Disagreement	PV/LPV	Clinvar: 547602
17	INDEL	c.1872del	r.1872del	N	p.(Leu625Serfs*6)	0.11	N	N	Agreement	PV/LPV	HGMD: CD113785
17	INDEL	c.1872dup	r.1872dup	N	p.(Leu625Serfs*9)	0.1	N	N	Agreement	PV/LPV	LOVD: NF1_000127
17	SNV	c.1884C>A	r.1884C>A	N	p.(Tyr628*)	0.53	Y	Y	Agreement	PV/LPV	Clinvar: 457554
17	SNV	c.1885G>A	r.1846_1886del	Y	p.(Gln616Glyfs*4)	0.99	Y	Y	Agreement	PV/LPV	Clinvar: 68308
17	SNV	c.1924C>T	r.1924C>T	N	p.(Gln642*)	0.01	N	N	Agreement	PV/LPV	Clinvar: 952282
17	SNV	c.1933A>G	r.1933A>G	N	p.(Met645Val)	0.02	N	N	Agreement	BV/LBV	Clinvar: 134880
18	INDEL	c.2033dup	r.2033dup	N	p.(Ile679Aspfs*21)	0.05	N	N	Agreement	PV/LPV	Clinvar: 141513
18	SNV	c.2034G>A	r.2034G>A	N	p.(Pro678=)	0.02	N	N	Agreement	BV/LBV	Clinvar: 183826
18	SNV	c.2041C>T	r.2041C>T	N	p.(Arg681*)	0.03	N	N	Agreement	PV/LPV	Clinvar: 188280
18	SNV	c.2044C>T	r.2044C>T	N	p.(Gln682*)	0.02	N	N	Agreement	PV/LPV	Clinvar: 818186
18	SNV	c.2072T>C	r.2072T>C	N	p.(Leu691Pro)	0	N	N	Agreement	VUS	Clinvar: 429016
18	SNV	c.2076C>G	r.2076C>G & r.2002_2251del	Y	p.(Tyr692*) & p.(Asp668Glufs*9)	0	N	N	Agreement	PV/LPV	HGMD: CM000786
18	SNV	c.2098A>G	r.2098A>G	N	p.(Thr700Ala)	0	N	N	Agreement	VUS	Clinvar: 480180
18	INDEL	c.2148_2155dup	r.2148_2155dup	N	p.(Ile719Lysfs*32)	0.04	N	N	Agreement	PV/LPV	Novel
18	INDEL	c.2170_2173dup	r.2170_2173dup	N	p.(Glu725Glyfs*2)	0.02	N	N	Agreement	PV/LPV	Novel
18	SNV	c.2239A>G	r.2239A>G	N	p.(Met747Val)	0	N	N	Agreement	VUS	Clinvar: 484030
19	INDEL	c.2272del	r.2272del	N	p.(Arg758Glufs*2)	0	N	N	Agreement	PV/LPV	HGMD: CD087530
19	SNV	c.2288T>G	r.2288T>G	N	p.(Leu763Arg)	0.06	N	N	Agreement	PV/LPV	Clinvar: 216396
Intron 19	SNV	c.2325+2T>C	r.2252_2325del	Y	p.(Arg752Leufs*17)	0.92	N	Y	Disagreement	PV/LPV	Clinvar: 561504
Intron 19	SNV	c.2326-2A>C	r.2326_2409del	Y	p.(Trp777_Ala804del)	1	Y	Y	Agreement	PV/LPV	Clinvar: 1076019
20	SNV	c.2332G>T	r.2332G>T	N	p.(Glu778*)	0.02	Y	N	Disagreement	PV/LPV	Novel
20	SNV	c.2339C>G	r.2339C>G	N	p.(Thr780Arg)	0.01	N	N	Agreement	PV/LPV	Clinvar: 457581
20	SNV	c.2351G>A	r.2351G>A	N	p.(Trp784*)	0.01	N	N	Agreement	PV/LPV	Novel
20	SNV	c.2356C>T	r.2356C>T	N	p.(Gln786*)	0	N	N	Agreement	PV/LPV	Clinvar: 547610
Intron 20	SNV	c.2409+1G>A	r.2326_2409del	Y	p.(Trp777_Ala804del)	1	Y	Y	Agreement	PV/LPV	Clinvar: 648121
21	INDEL	c.2422del	r.2422del	N	p.(Leu808Phefs*13)	0	N	N	Agreement	PV/LPV	HGMD: CD087531
21	SNV	c.2446C>T	r.2446C>T	N	p.(Arg816*)	0.04	N	N	Agreement	PV/LPV	Clinvar: 280055
21	INDEL	c.2497del	r.2497del	N	p.(Ser833Profs*8)	0	N	N	Agreement	PV/LPV	HGMD: CD033207
21	SNV	c.2540T>C	r.2540T>C	N	p.(Leu847Pro)	0	N	N	Agreement	PV/LPV	Clinvar: 68323
21	SNV	c.2547A>C	r.2547A>C	N	p.(Gly849=)	0	Y	N	Disagreement	BV/LBV	Clinvar: 184331
21	SNV	c.2557C>T	r.2557C>T	N	p.(Gln853*)	0	N	N	Agreement	PV/LPV	HGMD: CM1311463
21	SNV	c.2622G>A	r.2622G>A	N	p.(Lys874=)	0	Y	N	Disagreement	BV/LBV	Clinvar: 184534
21	INDEL	c.2665dup	r.2665dup	N	p.(Thr889Asnfs*17)	0.06	N	N	Agreement	PV/LPV	Clinvar: 280056
21	SNV	c.2681T>C	r.2681T>C	N	p.(Phe894Ser)	0.02	N	N	Agreement	PV/LPV	Clinvar: 847299
21	INDEL	c.2755del	r.2755del	N	p.(Asp919Ilefs*5)	0.1	N	N	Agreement	PV/LPV	HGMD: CD2020403
21	SNV	c.2814G>A	r.2814G>A	N	p.(Lys938=)	0.05	N	N	Agreement	VUS	Novel
21	INDEL	c.2835dup	r.2835dup	N	p.(Asp946*)	0.01	N	N	Agreement	PV/LPV	Clinvar: 939599
Intron 21	SNV	c.2850+1G>C	r.2618_2850del	Y	p.(Lys874phefs*4)	0.99	Y	Y	Agreement	PV/LPV	Novel
Intron 21	SNV	c.2850+2T>A	r.2618_2850del	Y	p.(Lys874phefs*4)	0.99	Y	Y	Agreement	PV/LPV	Novel
Intron 21	INDEL	c.2851-6_2851-3del	r.2851_2990del	Y	p.(Leu952Cysfs*22)	0.23	N	Y	Disagreement	PV/LPV	Clinvar: 647632
Intron 21	SNV	c.2851-2A>G	r.2851_2990del	Y	p.(Leu952Cysfs*22)	0.99	Y	Y	Agreement	PV/LPV	HGMD: CS040850
Intron 21	SNV	c.2851-1G>A	r.2851_2990del	Y	p.(Leu952Cysfs*22)	0.99	Y	Y	Agreement	PV/LPV	Clinvar: 665079
22	SNV	c.2875C>T	r.2875C>T	N	p.(Gln959*)	0.38	N	Y	Disagreement	PV/LPV	HGMD: CM001256
22	SNV	c.2953C>T	r.2952_2990del	Y	p.(Gln985_Arg997del)	0.98	N	Y	Disagreement	PV/LPV	Clinvar: 457608
22	INDEL	c.2970_2972del	r.2970_2972del	N	p.(Met992)	0	N	N	Agreement	PV/LPV	Clinvar: 363
Intron 22	SNV	c.2990+1G>T	r.2851_2990del	Y	p.(Leu952Cysfs*22)	0.99	Y	Y	Agreement	PV/LPV	Clinvar: 561950
Intron 22	SNV	c.2990+5G>A	r.2851_2990del	Y	p.(Leu952Cysfs*22)	0.28	Y	Y	Agreement	PV/LPV	Clinvar: 527465
23	SNV	c.3044T>C	r.3044T>C	N	p.(Leu1015Pro)	0	N	N	Agreement	PV/LPV	Clinvar: 428992
23	INDEL	c.3047_3048del	r.3047_3048del	N	p.(Cys1016Serfs*4)	0	N	N	Agreement	PV/LPV	Clinvar: 663702
Intron 23	SNV	c.3113+1G>A	r.2991_3113del	Y	p.(Tyr998_Arg1038del)	1	Y	Y	Agreement	PV/LPV	Clinvar: 345
Intron 23	SNV	c.3113+2T>A	r.2991_3113del	Y	p.(Tyr998_Arg1038del)	1	Y	Y	Agreement	PV/LPV	Clinvar: 1074026
24	SNV	c.3158C>G	r.3158C>G	N	p.(Ser1053*)	0.01	N	N	Agreement	PV/LPV	Clinvar: 665851
Intron 24	SNV	c.3198-2A>G	r.3199_3200del	Y	p.(Asp1067Phefs*21)	0.97	Y	Y	Agreement	PV/LPV	Clinvar: 428967
25	INDEL	c.3267del	r.3267del	N	p.(Gly1090Glufs*6)	0.11	N	N	Agreement	PV/LPV	Novel
25	SNV	c.3295A>G	r.3295A>G	N	p.(Lys1099Glu)	0	N	N	Agreement	PV/LPV	HGMD: CM143373
25	SNV	c.3304T>G	r.3304_3314del	Y	p.(Leu1102Ilefs*11)	1	Y	Y	Agreement	PV/LPV	Novel
25	SNV	c.3305T>G	r.3305T>G	N	p.(Leu1102*)	0.2	N	N	Agreement	PV/LPV	Clinvar: 836973
26	INDEL	c.3329_3332dup	r.3329_3332dup	N	p.(Met1111Ilefs*7)	0.15	N	N	Agreement	PV/LPV	Novel
26	INDEL	c.3337del	r.3337del	N	p.(Leu1113Phefs*2)	0	N	N	Agreement	PV/LPV	HGMD: CD1512856
26	INDEL	c.3361del	r.3361del	N	p.(Glu1121Lysfs*21)	0.25	N	Y	Disagreement	PV/LPV	Novel
26	SNV	c.3375G>A	r.3375G>A	N	p.(Ala1125=)	0	N	N	Agreement	BV/LBV	Clinvar: 186480
26	INDEL	c.3457_3460del	r.3457_3460del	N	p.(Leu1153Metfs*4)	0	N	N	Agreement	PV/LPV	Clinvar: 185963
27	SNV	c.3509A>T	r.3509A>T	N	p.(His1170Leu)	0	N	N	Agreement	VUS	Clinvar: 823864
27	INDEL	c.3525_3526del	r.3525_3526del	N	p.(Arg1176Serfs*18)	0.03	N	N	Agreement	PV/LPV	Clinvar: 428971
27	INDEL	c.3541dup	r.3541dup	N	p.(Glu1181Glyfs*14)	0.07	N	N	Agreement	PV/LPV	Novel
27	SNV	c.3564A>G	r.3564A>G	N	p.(Gln1188=)	0	N	N	Agreement	BV/LBV	Clinvar: 231644
27	SNV	c.3655G>A	r.3655G>A	N	p.(Gly1219Arg)	0	N	N	Agreement	PV/LPV	HGMD: CM204769
27	INDEL	c.3656_3658del	r.3656_3658del	N	p.(Gly1219del)	0	N	N	Agreement	VUS	Clinvar: 547632
27	SNV	c.3667A>G	r.3667A>G	N	p.(Ile1223Val)	0	N	N	Agreement	VUS	Clinvar: 583268
27	INDEL	c.3708del	r.3708del	N	p.(Asp1237Metfs*3)	1	Y	Y	Agreement	PV/LPV	HGMD: CD154892
Intron 27	SNV	c.3709-2A>C	r.3709_3718del	Y	p.(Asp1237Leufs*26)	1	Y	Y	Agreement	PV/LPV	Novel
28	SNV	c.3721C>T	r.3721C>T	N	p.(Arg1241*)	0	N	N	Agreement	PV/LPV	Clinvar: 361
28	SNV	c.3728T>C	r.3728T>C	N	p.(Leu1243Pro)	0	N	N	Agreement	PV/LPV	Clinvar: 371
28	INDEL	c.3739_3742del	r.3739_3742del	N	p.(Phe1247Ilefs*18)	0	N	N	Agreement	PV/LPV	Clinvar: 420078
28	INDEL	c.3811dup	r.3811dup	N	p.(Met1271Asnfs*13)	0	N	N	Agreement	PV/LPV	Novel
28	INDEL	c.3823_3824del	r.3823_3824del	N	p.(Phe1275Profs*8)	0	Y	N	Disagreement	PV/LPV	Novel
28	SNV	c.3826C>T	r.3826C>T	N	p.(Arg1276*)	0	N	N	Agreement	PV/LPV	Clinvar: 237556
29	SNV	c.3892C>T	r.3892C>T	N	p.(Gln1298*)	0.14	N	N	Agreement	PV/LPV	Clinvar: 859602
29	INDEL	c.3935_3936del	r.3935_3936del	N	p.(Ser1312*)	0	N	N	Agreement	PV/LPV	LOVD: NF1_000418
29	INDEL	c.3940dup	r.3940dup	N	p.(Trp1314Leufs*5)	0.07	N	N	Agreement	PV/LPV	HGMD: CI1816150
29	INDEL	c.3948dup	r.3948dup	N	p.(Val1317Cysfs*2)	0.04	Y	N	Disagreement	PV/LPV	Clinvar: 484026
29	INDEL	c.3969_3970dup	r.3969_3970dup	N	p.(Thr1324Ilefs*4)	0	N	N	Agreement	PV/LPV	Novel
Intron 29	SNV	c.3975-2A>G	r.3975_3979del	Y	p.(Leu1326Thrfs*6)	0.99	Y	Y	Agreement	PV/LPV	Clinvar: 220232
30	SNV	c.4071C>T	r.4071C>T	N	p.(Phe1357=)	0	N	N	Agreement	BV/LBV	Clinvar: 230408
30	SNV	c.4084C>T	r.4084C>T	N	p.(Arg1362*)	0	Y	N	Disagreement	PV/LPV	Clinvar: 344
30	SNV	c.4085G>A	r.4085G>A	N	p.(Arg1362Gln)	0.01	N	N	Agreement	VUS	Clinvar: 219443
30	SNV	c.4095C>A	r.4095C>A	N	p.(Cys1365*)	0	N	N	Agreement	PV/LPV	HGMD: CM020465
Intron 30	SNV	c.4110+1G>A	r.4111_4173del	Y	p.(Ala1371_Ser1391del)	1	Y	Y	Agreement	PV/LPV	Clinvar: 457679
Intron 30	SNV	c.4110+1G>C	r.4088_4173del	Y	p.(Val1364Glyfs*2)	1	Y	Y	Agreement	PV/LPV	Clinvar: 996478
32	SNV	c.4235G>C	r.4235G>C	N	p.(Arg1412Thr)	0	Y	N	Disagreement	PV/LPV	Clinvar: 523345
32	SNV	c.4245T>A	r.4245T>A	N	p.(Asn1415Lys)	0	N	N	Agreement	PV/LPV	Clinvar: 566848
32	INDEL	c.4253_4261del	r.4253_4261del	N	p.(Ile1418_Pro1421delinsThr)	0	Y	N	Disagreement	VUS	Novel
32	SNV	c.4330A>G	r.4330A>G	N	p.(Lys1444Glu)	0.01	N	N	Agreement	PV/LPV	Clinvar: 336
Intron 32	SNV	c.4333-2A>C	r.4333_4341del	Y	p.(Ile1445_Gln1447del)	1	Y	Y	Agreement	PV/LPV	Clinvar: 663523
Intron 32	SNV	c.4333-2A>G	r.4333_4341del	Y	p.(Ile1445_Gln1447del)	0.99	Y	Y	Agreement	PV/LPV	Clinvar: 449427
33	SNV	c.4351A>G	r.4351A>G	N	p.(Asn1451Asp)	0	N	N	Agreement	PV/LPV	Clinvar: 569136
33	INDEL	c.4360_4361insACACATGT	r.4360_4361insACACATGT	N	p.(Leu1454Hisfs*18)	0	N	N	Agreement	PV/LPV	Novel
33	SNV	c.4372G>A	r.4372G>A	N	p.(Glu1458Lys)	0	Y	N	Disagreement	VUS	Clinvar: 431639
33	INDEL	c.4375_4377del	r.4375_4377del	N	p.(Glu1459del)	0	N	N	Agreement	PV/LPV	Clinvar: 364
33	INDEL	c.4408del	r.4408del	N	p.(Ser1470Alafs*13)	0	Y	N	Disagreement	PV/LPV	Novel
33	INDEL	c.4420dup	r.4420dup	N	p.(Ala1474Glyfs*8)	0	N	N	Agreement	PV/LPV	Novel
33	INDEL	c.4424_4430del	r.4424_4430del	N	p.(Ala1475Glyfs*6)	1	Y	Y	Agreement	PV/LPV	Novel
Intron 33	SNV	c.4430+1G>T	r.4333_4430del	Y	p.(Ile1445Valfs*4)	1	Y	Y	Agreement	PV/LPV	Clinvar: 824831
34	SNV	c.4557G>C	r.4557G>C	N	p.(Gly1519=)	0	Y	N	Disagreement	BV/LBV	Novel
Intron 34	SNV	c.4578-19A>G	r.4577_4578ins4578-18_4578-1	Y	p.(Asp1527*)	0.99	Y	Y	Agreement	PV/LPV	Clinvar: 527490
35	INDEL	c.4579del	r.4579del	N	p.(Asp1527Ilefs*47)	0	N	N	Agreement	PV/LPV	Clinvar: 943771
35	SNV	c.4600C>T	r.4600C>T	N	p.(Arg1534*)	0	N	N	Agreement	PV/LPV	Clinvar: 220152
35	SNV	c.4635C>G	r.4635C>G	N	p.(Tyr1545*)	0.01	Y	N	Disagreement	PV/LPV	Clinvar: 547647
Intron 35	SNV	c.4725-2A>G	r.4726_4732del	Y	p.(His1576Tyrfs*10)	0.99	Y	Y	Agreement	PV/LPV	Clinvar: 1073883
36	SNV	c.4796C>A	r.4796C>A	N	p.(Ser1599Tyr)	0.01	N	N	Agreement	VUS	Clinvar: 996490
Intron 36	SNV	c.4835+1G>A	r.4767_4835del	Y	p.(Leu1590_Arg1612del)	0.99	Y	Y	Agreement	PV/LPV	Clinvar: 547652
Intron 36	SNV	c.4836-1G>T	r.4836del	Y	p.(Arg1612Serfs*12)	0.99	Y	Y	Agreement	PV/LPV	Novel
37	INDEL	c.4854_4857del	r.4854_4857del	N	p.(Ile1618Metfs*5)	0	N	N	Agreement	PV/LPV	Novel
37	SNV	c.4905T>G	r.4905T>G	N	p.(Tyr1635*)	0.03	Y	N	Disagreement	PV/LPV	Clinvar: 492883
37	SNV	c.4917T>A	r.4917T>A	N	p.(Tyr1639*)	0	N	N	Agreement	PV/LPV	Clinvar: 457726
37	INDEL	c.4924del	r.4924del	N	p.(Val1642*)	0	N	N	Agreement	PV/LPV	Novel
37	SNV	c.4931A>C	r.4931A>C	N	p.(Asp1644Ala)	0	N	N	Agreement	PV/LPV	Clinvar: 1044895
37	SNV	c.4942A>G	r.4942A>G	N	p.(Thr1648Ala)	0	N	N	Agreement	VUS	Clinvar: 231988
37	INDEL	c.5022del	r.5022del	N	p.(Ser1675Profs*23)	0.01	Y	N	Disagreement	PV/LPV	Novel
37	INDEL	c.5036_5041del	r.5036_5041del	N	p.(Ile1679_Tyr1680)	0.01	N	N	Agreement	PV/LPV	Clinvar: 431651
37	INDEL	c.5045_5046del	r.5045_5046del	N	p.(Cys1682*)	0	N	N	Agreement	PV/LPV	Clinvar: 803364
37	SNV	c.5146G>C	r.5146G>C	N	p.(Ala1716Pro)	0.01	N	N	Agreement	VUS	Clinvar: 575185
37	SNV	c.5160G>T	r.5160G>T	N	p.(Glu1720Asp)	0	N	N	Agreement	BV/LBV	Clinvar: 231040
37	SNV	c.5235G>A	r.5235G>A	N	p.(Lys1745=)	0.13	N	N	Agreement	BV/LBV	Clinvar: 184131
Intron 37	INDEL	c.5268+2dup	r.5215_5268del	Y	p.(Phe1740_Val1757del)	0.31	Y	Y	Agreement	PV/LPV	Novel
38	SNV	c.5305C>T	r.5305C>T	N	p.(Arg1769*)	0.02	N	N	Agreement	PV/LPV	Clinvar: 228381
38	SNV	c.5318T>C	r.5318T>C	N	p.(Leu1773Pro)	0	N	N	Agreement	VUS	Clinvar: 825590
38	SNV	c.5327C>G	r.5327C>G	N	p.(Ser1776*)	0	N	N	Agreement	PV/LPV	Clinvar: 960019
38	SNV	c.5488C>T	r.5488C>T	N	p.(Arg1830Cys)	0	N	N	Agreement	PV/LPV	Clinvar: 208853
38	SNV	c.5489G>T	r.5489G>T	N	p.(Arg1830Leu)	0	N	N	Agreement	PV/LPV	Clinvar: 208854
38	SNV	c.5503C>T	r.5503C>T	N	p.(Gln1835*)	0	N	N	Agreement	PV/LPV	Clinvar: 852381
38	SNV	c.5509G>A	r.5509G>A	N	p.(Asp1837Asn)	0	N	N	Agreement	VUS	Clinvar: 229063
38	INDEL	c.5522_5523del	r.5522_5523del	N	p.(Gln1841Profs*20)	0	N	N	Agreement	PV/LPV	Novel
38	INDEL	c.5524_5531del	r.5524_5531del	N	p.(His1842Aspfs*17)	0	Y	N	Disagreement	PV/LPV	Novel
38	INDEL	c.5529dup	r.5529dup	N	p.(Lys1844Glnfs*18)	0	N	N	Agreement	PV/LPV	Clinvar: 423917
38	SNV	c.5609G>A	r.5609G>A	N	p.(Arg1870Gln)	0.32	Y	Y	Agreement	PV/LPV	Clinvar: 185354
Intron 38	SNV	c.5610-456G>T	r.5609_5610ins5610-538_5610-458	Y	p.(Ser1871Leufs*2)	0.93	Y	Y	Agreement	PV/LPV	Pubmed ID 27074763 **
39	SNV	c.5768C>A	r.5768C>A	N	p.(Thr1923Lys)	0	N	N	Agreement	VUS	Clinvar: 945629
40	INDEL	c.5830del	r.5830del	N	p.(Leu1944Phefs*6)	0	N	N	Agreement	PV/LPV	Clinvar: 492886
40	SNV	c.5854T>C	r.5854T>C	N	p.(Trp1952Arg)	0	N	N	Agreement	PV/LPV	Clinvar: 68357
40	SNV	c.5855G>A	r.5855G>A	N	p.(Trp1952*)	0	N	N	Agreement	PV/LPV	Clinvar: 618754
40	SNV	c.5902C>T	r.5902C>T	N	p.(Arg1968*)	0	N	N	Agreement	PV/LPV	Clinvar: 343
40	INDEL	c.5914dup	r.5914dup	N	p.(Thr1972Asnfs*5)	0.01	N	N	Agreement	PV/LPV	Clinvar: 931387
40	SNV	c.5933T>G	r.5933T>G	N	p.(Leu1978Arg)	0	N	N	Agreement	VUS	Clinvar: 996493
40	SNV	c.5959C>T	r.5959C>T	N	p.(Gln1987*)	0.01	N	N	Agreement	PV/LPV	Clinvar: 620128
Intron 40	SNV	c.6006+1G>T	r.5964_6006del	Y	p.(Met1988Ilefs*10)	0.99	Y	Y	Agreement	PV/LPV	Clinvar: 996372
41	SNV	c.6033A>G	r.6033A>G	N	p.(Leu2011=)	0.01	Y	N	Disagreement	BV/LBV	Clinvar: 186544
Intron 41	SNV	c.6148-2A>G	r.6148_6427del	Y	p.(Val2050Lysfs*7)	0.95	Y	Y	Agreement	PV/LPV	Clinvar: 996440
42	SNV	c.6374T>G	r.6374T>G	N	p.(Leu2125Arg)	0	N	N	Agreement	PV/LPV	Clinvar: 996527
42	INDEL	c.6397_6398del	r.6397_6398del	N	p.(Leu2133Valfs*9)	0	N	N	Agreement	PV/LPV	Clinvar: 577771
42	SNV	c.6404C>T	r.6404C>T	N	p.(Thr2135Ile)	0.08	N	N	Agreement	VUS	Clinvar: 527511
Intron 42	SNV	c.6428-3C>G	r.6428_6642del	Y	p.(Glu2143Glyfs*27)	0.91	Y	Y	Agreement	PV/LPV	Clinvar: 816775
43	INDEL	c.6447_6453dup	r.6447_6453dup	N	p.(Ser2152Glufs*19)	0.11	N	N	Agreement	PV/LPV	Novel
43	SNV	c.6486C>G	r.6486C>G	N	p.(Tyr2162*)	0.31	N	Y	Disagreement	PV/LPV	Clinvar: 857333
43	SNV	c.6515C>A	r.6515C>A	N	p.(Ser2172*)	0.37	N	Y	Disagreement	PV/LPV	Novel
43	INDEL	c.6585_6586del	r.6585_6586del	N	p.(Glu2195Aspfs*46)	0	N	N	Agreement	PV/LPV	Clinvar: 457797
43	INDEL	c.6586_6587del	r.6586_6587del	N	p.(Thr2196Phefs*45)	0.01	N	N	Agreement	PV/LPV	LOVD: NF1_000771
44	INDEL	c.6691_6692del	r.6691_6692del	N	p.(Glu2231Thrfs*10)	0	N	N	Agreement	PV/LPV	Novel
44	SNV	c.6701A>G	r.6701A>G	N	p.(Gln2234Arg)	0	N	N	Agreement	VUS	Clinvar: 826523
Intron 44	SNV	c.6704+1G>C	r.6643_6704del	Y	p.(Ala2215Ilefs*6)	1	Y	Y	Agreement	PV/LPV	Clinvar: 856149
45	SNV	c.6787C>T	r.6705_6819del	Y	p.(Phe2236Hisfs*6)	0.5	Y	Y	Agreement	PV/LPV	HGMD: CM031714
45	SNV	c.6819G>C	r.6705_6819del	Y	p.(Phe2236Hisfs*6)	0.86	Y	Y	Agreement	PV/LPV	Clinvar: 933505
46	INDEL	c.6852_6855del	r.6852_6855del	N	p.(Tyr2285Thrfs*5)	0.05	N	N	Agreement	PV/LPV	Clinvar: 216866
46	INDEL	c.6854dup	r.6854dup	N	p.(Tyr2285*)	0.03	N	N	Agreement	PV/LPV	Clinvar: 228382
46	SNV	c.6855C>A	r.6820_6921del	Y	p.(Ala2274_Lys2307del)	0.13	N	N	Agreement	PV/LPV	Clinvar: 185082
46	SNV	c.6904C>T	r.6820_6921del	Y	p.(Ala2274_Lys2307del)	0.29	N	Y	Disagreement	PV/LPV	Clinvar: 373973
46	SNV	c.6921G>A	r.6820_6921del	Y	p.(Ala2274_Lys2307del)	0.99	Y	Y	Agreement	PV/LPV	Clinvar: 572995
Intron 46	SNV	c.6921+1G>A	r.6820_6921del	Y	p.(Ala2274_Lys2307del)	0.99	Y	Y	Agreement	PV/LPV	Clinvar: 404571
Intron 46	SNV	c.6921+4A>G	r.6820_6921del	Y	p.(Ala2274_Lys2307del)	0.56	Y	Y	Agreement	PV/LPV	Novel
47	INDEL	c.6926_6932del	r.6926_6932del	N	p.(Ser2309Cysfs*8)	0.06	N	N	Agreement	PV/LPV	Novel
47	SNV	c.7005C>G	r.7005C>G	N	p.(Thr2335=)	0.54	N	Y	Disagreement	BV/LBV	Clinvar: 826722
48	SNV	c.7113C>A	r.7113C>A	N	p.(Cys2371*)	0.01	N	N	Agreement	PV/LPV	Clinvar: 849556
48	INDEL	c.7152dup	r.7152dup	N	p.(Asn2385*)	0	N	N	Agreement	PV/LPV	Clinvar: 492888
48	INDEL	c.7159_7164del	r.7159_7164del	N	p.(Asn2387_Phe2388del)	0	N	N	Agreement	PV/LPV	Clinvar: 220715
48	INDEL	c.7167dup	r.7167dup	N	p.(Leu2390Ilefs*32)	0	N	N	Agreement	PV/LPV	Novel
48	INDEL	c.7184del	r.7184del	N	p.(Leu2395*)	0	Y	N	Disagreement	PV/LPV	HGMD: CD1415216
48	SNV	c.7189G>C	r.7063_7189del	Y	p.(Ser2355Glyfs*21)	0.54	Y	Y	Agreement	PV/LPV	Clinvar: 578365
Intron 48	SNV	c.7189+1G>T	r.7063_7189del	Y	p.(Ser2355Glyfs*21)	1	Y	Y	Agreement	PV/LPV	Clinvar: 972406
49	SNV	c.7231A>T	r.7231A>T	N	p.(Arg2411*)	0	N	N	Agreement	PV/LPV	Clinvar: 863490
49	INDEL	c.7284del	r.7284del	N	p.(Lys2428Asnfs*4)	0.01	N	N	Agreement	PV/LPV	Clinvar: 995190
50	INDEL	c.7329_7330dup	r.7329_7330dup	N	p.(Thr2444Ilefs*13)	0.02	Y	N	Disagreement	PV/LPV	Novel
50	SNV	c.7348C>T	r.7348C>T	N	p.(Arg2450*)	0	N	N	Agreement	PV/LPV	Clinvar: 185789
50	SNV	c.7368A>G	r.7368A>G	N	p.(Lys2456=)	0	N	N	Agreement	BV/LBV	Clinvar: 184263
50	INDEL	c.7420del	r.7420del	N	p.(Asp2474Ilefs*15)	0	N	N	Agreement	PV/LPV	Novel
50	INDEL	c.7450_7453del	r.7450_7453del	N	p.(Ser2484Ilefs*4)	0	N	N	Agreement	PV/LPV	Novel
Intron 50	SNV	c.7458-8T>G	r.7457_7458ins7458-7_7458-1	Y	p.(Arg2486Serfs*18)	1	Y	Y	Agreement	PV/LPV	Novel
51	INDEL	c.7470_7471dup	r.7470_7471dup	N	p.(Thr2491Argfs*33)	0	N	N	Agreement	PV/LPV	Novel
51	SNV	c.7504G>T	r.7504G>T	N	p.(Gly2502*)	0.01	Y	N	Disagreement	PV/LPV	HGMD: CM134547
51	SNV	c.7537C>T	r.7537C>T	N	p.(Gln2513*)	0	N	N	Agreement	PV/LPV	Clinvar: 996485
51	SNV	c.7549C>T	r.7549C>T	N	p.(Arg2517*)	0	N	N	Agreement	PV/LPV	Clinvar: 230467
51	INDEL	c.7577dup	r.7577dup	N	p.(Met2526Ilefs*10)	0.01	N	N	Agreement	PV/LPV	Clinvar: 432707
51	SNV	c.7591C>T	r.7591C>T	N	p.(Gln2531*)	0.01	Y	N	Disagreement	PV/LPV	Clinvar: 527484
51	INDEL	c.7610del	r.7610del	N	p.(Leu2537Cysfs*11)	0.01	N	N	Agreement	PV/LPV	Clinvar: 1072172
52	INDEL	c.7705del	r.7705del	N	p.(Met2569*)	0	N	N	Agreement	PV/LPV	Novel
53	SNV	c.7744C>T	r.7744C>T	N	p.(Gln2582*)	0.02	N	N	Agreement	PV/LPV	HGMD: CM143479
53	SNV	c.7851G>T	r.7851G>T	N	p.(Ala2617=)	0	N	N	Agreement	BV/LBV	Clinvar: 230003
54	SNV	c.7870G>C	r.7870G>C	N	p.(Ala2624Pro)	0.02	N	N	Agreement	VUS	Clinvar: 842594
54	SNV	c.7909C>T	r.7870_7970del	Y	p.(Thr2625*)	0.08	N	N	Agreement	PV/LPV	Clinvar: 184261
54	SNV	c.7920T>G	r.7920T>G	N	p.(Tyr2640*)	0.01	N	N	Agreement	PV/LPV	Clinvar: 404544
55	INDEL	c.7996_8000del	r.7996_8000del	N	p.(Asn2666Profs*25)	0.17	N	N	Agreement	PV/LPV	Novel
55	INDEL	c.8059_8060del	r.8059_8060del	N	p.(Ser2687Cysfs*5)	0	Y	N	Disagreement	PV/LPV	Clinvar: 404618
55	SNV	c.8091A>T	r.8091A>T	N	p.(Gln2697His)	0	N	N	Agreement	VUS	Novel
55	SNV	c.8094C>A	r.8094C>A	N	p.(Tyr2698*)	0	N	N	Agreement	PV/LPV	Clinvar: 963283
56	SNV	c.8151G>A	r.8151G>A	N	p.(Pro2717=)	0	N	N	Agreement	BV/LBV	Clinvar: 141033
57	INDEL	c.8180del	r.8180delA	N	p.(Tyr2727Leufs*12)	0	N	N	Agreement	PV/LPV	Novel
58	SNV	c.8445C>T	r.8445C>T	N	p.(His2815=)	0.01	N	N	Agreement	BV/LBV	Clinvar: 705923
NF1 reference accession number: NM_001042492.2 (NP_001035957.1). * ID of annotated variants in ClinVar (www.ncbi.nlm.nih.gov/clinvar), Human Genome Variation Database (HGMD; www.hgmd.cf.ac.uk), and Leiden Open Variation Database (LOVD; databases.lovd.nl/shared/genes/NF1 ** Variant ID not exist in Clinvar/HGMD/LOVD, but reported variant by Jang et al. (J Hum Genet 2016 Vol. 61 Issue 8 Pages 705-9)…
